# Supplementary material for: Comparative analysis of differences for pathological upgrade and incomplete resection in endoscopic snare papillectomy for ampullary adenomas: A single-institution retrospective study
Source: PLoS One. 2025 Aug 12;20(8):e0330220. doi: 10.1371/journal.pone.0330220 (PMC12342320; doi:10.1371/journal.pone.0330220)
Supplement: S1. Data set — (CSV) [file pone.0330220.s001.csv]

Age	Gender	ALT	AST	AKP	GGT	TB	CA199	Erosion and redness of papilla	Morphologic classification	DL	WOS	EUS picture	Tumor size	Width of lower bile duct under EUS	Tumor extends into the bile duct under EUS	Submucosal injection	Procedure time	Placement of pancreatic stents	Complications	Number of preoperative biopsies	Upgrade	ESP	time
66	Female	Normal	Normal	Normal	Normal	Normal	Normal	No	Periampullary	Yes	Yes	Hypoechoic lesion	1.6	0.6	No	Yes	48	Yes	No	4	No	Complete	60
69	Male	Normal	Normal	Normal	Normal	elevated	elevated	Yes	Hybrid	na	Yes	Hypoechoic lesion	1.8	0.8	No	No	70	Yes	No	4	Yes	Complete	48
39	Female	Normal	Normal	Normal	elevated	elevated	Normal	No	Intra-ampullary	na	na	Moderate	1.3	0.8	No	No	59	Yes	No	4	No	Complete	36
62	Female	Normal	Normal	Normal	Normal	Normal	Normal	Yes	Periampullary	Yes	Yes	Hypoechoic lesion	1.5	0.8	No	No	20	Yes	No	4	No	Complete	36
65	Male	elevated	elevated	elevated	elevated	Normal	elevated	No	Intra-ampullary	na	na	Hypoechoic lesion	1	1	No	No	42	Yes	Yes	4	Yes	Complete	46
72	Female	elevated	elevated	elevated	elevated	elevated	Normal	Yes	Hybrid	na	Yes	Hypoechoic lesion	2.5	1	Yes	No	58	Yes	Yes	4	Yes	Incomplete	60
65	Female	Normal	Normal	elevated	elevated	Normal	elevated	Yes	Hybrid	na	Yes	Hypoechoic lesion	2.5	1.2	Yes	No	30	No	No	6	Yes	Complete	60
52	Male	elevated	Normal	Normal	Normal	Normal	Normal	Yes	Hybrid	na	Yes	Hypoechoic lesion	1.9	0.46	No	No	60	Yes	Yes	4	Yes	Complete	60
47	Male	Normal	Normal	Normal	elevated	Normal	Normal	No	Intra-ampullary	No	No	Hypoechoic lesion	0.8	0.5	No	No	60	No	Yes	4	Yes	Incomplete	38
54	Male	Normal	Normal	Normal	Normal	elevated	Normal	No	Periampullary	Yes	No	Moderate	1.2	0.5	No	No	11	Yes	No	6	No	Complete	39
51	Male	elevated	Normal	Normal	Normal	Normal	Normal	Yes	Hybrid	Yes	Yes	Hypoechoic lesion	1.9	1	No	Yes	45	Yes	No	4	Yes	Incomplete	20
74	Female	Normal	Normal	Normal	Normal	Normal	Normal	No	Periampullary	Yes	Yes	Hypoechoic lesion	2.9	0.6	No	Yes	35	No	No	4	No	Complete	23
85	Male	Normal	Normal	Normal	Normal	Normal	Normal	No	Hybrid	na	Yes	Hypoechoic lesion	2	0.8	No	Yes	40	No	No	6	No	Complete	21
55	Male	Normal	Normal	Normal	Normal	Normal	Normal	No	Periampullary	Yes	Yes	Hypoechoic lesion	1.5	0.4	No	Yes	38	Yes	No	4	No	Complete	20
31	Female	Normal	Normal	Normal	Normal	Normal	Normal	No	Periampullary	Yes	No	Hypoechoic lesion	0.7	0.5	No	No	30	Yes	Yes	6	No	Incomplete	25
69	Female	Normal	Normal	Normal	elevated	Normal	Normal	No	Periampullary	Yes	Yes	Hypoechoic lesion	2	0.5	No	Yes	44	Yes	Yes	6	No	Incomplete	24
80	Male	Normal	Normal	Normal	Normal	Normal	Normal	Yes	Hybrid	Yes	No	Hypoechoic lesion	2.7	1	No	No	28	Yes	Yes	6	No	Complete	19
79	Female	elevated	Normal	elevated	elevated	Normal	elevated	Yes	Hybrid	Yes	Yes	Hypoechoic lesion	1.8	1.4	Yes	Yes	60	Yes	No	2	Yes	Incomplete	18
48	Male	Normal	Normal	Normal	Normal	Normal	Normal	No	Periampullary	Yes	No	Hypoechoic lesion	1.6	0.4	No	No	30	Yes	No	2	Yes	Complete	16
55	Female	Normal	Normal	Normal	Normal	Normal	Normal	No	Periampullary	Yes	Yes	Hypoechoic lesion	1.1	0.5	No	Yes	40	Yes	No	4	No	Complete	16
46	Female	Normal	Normal	Normal	Normal	Normal	Normal	No	Hybrid	Yes	No	Hypoechoic lesion	1.1	0.5	No	No	38	Yes	Yes	4	No	Complete	14
77	Female	elevated	elevated	elevated	elevated	elevated	Normal	Yes	Hybrid	No	Yes	Hypoechoic lesion	1.8	2	Yes	No	102	No	No	4	Yes	Incomplete	21
41	Male	elevated	Normal	Normal	elevated	Normal	Normal	No	Hybrid	na	na	Moderate	1.8	0.5	No	Yes	30	Yes	No	4	No	Complete	19
66	Male	Normal	Normal	Normal	Normal	Normal	Normal	No	Hybrid	Yes	No	Hypoechoic lesion	0.8	0.5	No	No	20	Yes	Yes	2	Yes	Complete	18
54	Female	Normal	Normal	Normal	Normal	Normal	Normal	No	Periampullary	Yes	Yes	Moderate	2.8	0.4	No	Yes	60	Yes	Yes	4	No	Incomplete	10
57	Female	Normal	Normal	Normal	Normal	Normal	Normal	No	Periampullary	Yes	Yes	Hypoechoic lesion	1.9	0.5	No	Yes	48	Yes	Yes	4	No	Complete	17
53	Female	Normal	Normal	Normal	Normal	Normal	Normal	No	Periampullary	No	Yes	Moderate	2.5	0.4	No	No	42	Yes	No	4	No	Complete	17
65	Female	Normal	Normal	Normal	Normal	Normal	Normal	No	Hybrid	Yes	Yes	Hypoechoic lesion	1	0.6	No	Yes	46	Yes	No	2	Yes	Complete	14
48	Male	Normal	Normal	Normal	Normal	Normal	Normal	No	Hybrid	Yes	Yes	Hypoechoic lesion	2.1	0.75	No	Yes	36	Yes	No	3	Yes	Complete	13
50	Male	Normal	Normal	Normal	Normal	Normal	Normal	No	Periampullary	No	Yes	Moderate	0.56	0.4	No	No	18	Yes	No	4	No	Complete	13
70	Male	Normal	Normal	Normal	Normal	Normal	Normal	No	Periampullary	Yes	Yes	Hypoechoic lesion	0.8	0.5	No	Yes	65	No	No	2	No	Complete	13
63	Male	Normal	Normal	Normal	elevated	Normal	Normal	No	Periampullary	Yes	Yes	Moderate	2.2	2	Yes	Yes	42	Yes	No	2	No	Incomplete	12
59	Male	Normal	Normal	Normal	Normal	elevated	Normal	No	Intra-ampullary	na	na	Moderate	1	0.3	No	No	26	No	No	5	No	Complete	12
72	Female	elevated	elevated	elevated	elevated	elevated	Normal	No	Intra-ampullary	na	na	Moderate	1.5	2.2	No	No	60	No	No	2	Yes	Incomplete	12
38	Male	Normal	Normal	Normal	Normal	Normal	Normal	No	Periampullary	na	No	Moderate	0.8	0.6	No	No	15	No	No	3	No	Complete	11
75	Male	Normal	Normal	Normal	Normal	Normal	Normal	No	Hybrid	Yes	Yes	Hypoechoic lesion	3	0.8	No	No	55	No	No	4	Yes	Incomplete	11
57	Male	Normal	Normal	Normal	Normal	Normal	Normal	Yes	Hybrid	Yes	Yes	Moderate	1.2	0.7	No	Yes	65	Yes	No	5	Yes	Complete	10
67	Male	Normal	Normal	Normal	Normal	Normal	Normal	No	Periampullary	Yes	Yes	Moderate	2.5	0.5	No	Yes	30	Yes	No	4	No	Complete	6
41	Male	Normal	Normal	Normal	Normal	Normal	Normal	No	Periampullary	Yes	No	Moderate	1.3	0.4	No	Yes	40	Yes	No	4	No	Complete	5
43	Male	Normal	Normal	Normal	elevated	Normal	Normal	Yes	Hybrid	Yes	Yes	Moderate	1.2	0.5	No	Yes	50	Yes	No	4	Yes	Complete	4
